# Supplementary material for: Mechanism of Xiao-ai-fei Honey Ointment, a Traditional Uyghur Multi-Ingredient Medicinal Preparation, Against Cervical Cancer Based on Network Pharmacology and In Vitro Evaluation of Anti-Cancer Activity
Source: Pharmaceuticals (Basel). 2026 Apr 27;19(5):686. doi: 10.3390/ph19050686 (PMC13209383; doi:10.3390/ph19050686)
Supplement: Supplementary file 1 [file pharmaceuticals-19-00686-s001.zip]

Archive with 1 entries (1 files):
- pharmaceuticals-4181136-supplementary.pdf
